# Supplementary material for: MicroRNA Genes and Their Target 3′-Untranslated Regions Are Infrequently Somatically Mutated in Ovarian Cancers
Source: PLoS One. 2012 Apr 20;7(4):e35805. doi: 10.1371/journal.pone.0035805 (PMC3334977; doi:10.1371/journal.pone.0035805)
Supplement: Table S1 — Clinical characteristics of ovarian tumors sequenced for somatic mutations in microRNA genes and candidate 3′-untranslated regions. (XLS) [file pone.0035805.s003.xls]

## Sheet: SuppT1
Table S1. Clinical characteristics of ovarian tumors sequenced for somatic mutations in microRNA genes and candidate 3’-untranslated regions.
Sample ID	Ovarian Subtype	Patient Age	Grade	Stage
IC349	Clear Cell	39	2	nk
P4881	Clear Cell	34	2	3
IC549	Clear Cell	42	3	nk
P0511	Clear Cell	69	3	2b
P5390	Clear Cell	51	3	3
P1094	Clear Cell	56	nk	1a
22061	Endometrioid	nk	1	nk
23043	Endometrioid	nk	1	nk
32068	Endometrioid	nk	1	nk
32815	Endometrioid	nk	1	nk
60149	Endometrioid	nk	1	nk
P1768	Endometrioid	51	1	1a
P1921	Endometrioid	63	1	1a
P1977	Endometrioid	74	1	2c
IC128	Endometrioid	56	2	1c
IC151	Endometrioid	56	2	2c
IC220	Endometrioid	62	2	3c
IC359	Endometrioid	57	2	1a
IC410	Endometrioid	51	2	3
IC526	Endometrioid	74	2	3
IC580	Endometrioid	70	2	1c
IC095	Endometrioid	66	3	2
IC179	Endometrioid	62	3	3
IC258	Endometrioid	69	3	3c
IC286	Endometrioid	71	3	3b
IC293	Endometrioid	59	3	1
IC300	Endometrioid	68	3	3
IC307	Endometrioid	57	3	nk
IC399	Endometrioid	66	3	4
IC434	Endometrioid	76	3	1c
IC504	Endometrioid	60	3	1c
IC533	Endometrioid	87	3	4
IC594	Endometrioid	47	3	1
P0505	Endometrioid	59	3	2
IC080	Mucinous	71	1	1a
IC138	Mucinous	47	1	1a
IC219	Mucinous	63	1	1c
IC257	Mucinous	60	1	1a
IC343	Mucinous	53	1	nk
IC448	Mucinous	55	1	1c
IC050	Mucinous	81	2	1
IC487	Serous	41	1	3
IC026	Serous	51	2	3
IC135	Serous	66	2	2
IC201	Serous	80	2	3b
IC328	Serous	66	2	nk
IC493	Serous	61	2	3
IC509	Serous	66	2	3
IC519	Serous	64	2	1c
P0706	Serous	57	2	3c
P1246	Serous	69	2	2c
P1428	Serous	nk	2	2a
P1805	Serous	64	2	3b
P2803	Serous	nk	2	3c
P4075	Serous	54	2	3c
P7820	Serous	nk	2	2c
IC022	Serous	65	3	3
IC086	Serous	84	3	3a
IC131	Serous	74	3	3
IC141	Serous	56	3	3c
IC277	Serous	71	3	3c
IC315	Serous	82	3	nk
IC318	Serous	70	3	3
IC325	Serous	64	3	nk
IC382	Serous	59	3	3
IC406	Serous	76	3	nk
IC407	Serous	83	2	3
IC413	Serous	36	3	3
IC489	Serous	42	3	3
IC551	Serous	55	3	3
P0667	Serous	56	3	2b
P0756	Serous	66	3	2
P0933	Serous	85	3	2c
P1049	Serous	50	3	2
P1348	Serous	41	3	2
P1555	Serous	52	3	2b
P2205	Serous	50	3	1
P2712	Serous	nk	3	1a
P4076	Serous	56	3	3a
P4093	Serous	60	3	3c
P4178	Serous	nk	3	3
P4219	Serous	44	3	3c
P4616	Serous	52	3	1c
P4684	Serous	73	3	3c
P5338	Serous	40	3	3c
P5514	Serous	69	3	3c
nk, not known.
